# Supplementary material for: Acceptability of emergent Aedes aegypti vector control methods in Ponce, Puerto Rico: A qualitative assessment
Source: PLOS Glob Public Health. 2024 Mar 6;4(3):e0002744. doi: 10.1371/journal.pgph.0002744 (PMC10917327; doi:10.1371/journal.pgph.0002744)
Supplement: S2 Appendix — (ZIP) [file pgph.0002744.s002.zip]

Archive with 4 entries (4 files):
- S2C_Appendix.docx
- S2D_Appendix.docx
- S2A_Appendix.docx
- S2B_ Appendix.docx
